# Supplementary material for: Evaluating the Impact of Arginine-to-Lysine Ratios on Growth Performance, Antioxidant Defense, and Immune Modulation in Juvenile Largemouth Bass (Micropterus salmoides)
Source: Animals (Basel). 2025 Jul 2;15(13):1947. doi: 10.3390/ani15131947 (PMC12248939; doi:10.3390/ani15131947)
Supplement: Supplementary file 1 [file animals-15-01947-s001.zip]

Archive with 1 entries (1 files):
- animals-3644383-supplementary.pdf
